# Supplementary material for: Synthesis, In Silico Logp Study, and In Vitro Analgesic Activity of Analogs of Tetrapeptide FELL
Source: Pharmaceuticals (Basel). 2023 Aug 21;16(8):1183. doi: 10.3390/ph16081183 (PMC10458596; doi:10.3390/ph16081183)
Supplement: Supplementary file 1 [file pharmaceuticals-16-01183-s001.zip]

Archive with 1 entries (1 files):
- pharmaceuticals-2490891-supplementary Figure S1.pdf
